# Supplementary material for: Clinical Features and Outcomes of Persistent Candidemia Caused by Candida albicans versus Non-albicans Candida Species: A Focus on Antifungal Resistance and Follow-Up Blood Cultures
Source: Microorganisms. 2023 Apr 3;11(4):928. doi: 10.3390/microorganisms11040928 (PMC10142578; doi:10.3390/microorganisms11040928)
Supplement: Supplementary file 1 [file microorganisms-11-00928-s001.zip]

Archive with 1 entries (1 files):
- microorganisms-2306480-supplementary.pdf
